# Supplementary material for: Mild Cognitive Impairment Is Associated with Enhanced Activation of Th17 Lymphocytes in Non-Alcoholic Fatty Liver Disease
Source: Int J Mol Sci. 2023 Jun 20;24(12):10407. doi: 10.3390/ijms241210407 (PMC10298852; doi:10.3390/ijms241210407)
Supplement: Supplementary file 1 [file ijms-24-10407-s001.zip]

Archive with 1 entries (1 files):
- ijms-2443418-supplementary.pdf
